# Supplementary material for: OzTracs: Optical Osmolality Reporters Engineered from Mechanosensitive Ion Channels
Source: Biomolecules. 2022 Jun 4;12(6):787. doi: 10.3390/biom12060787 (PMC9221499; doi:10.3390/biom12060787)
Supplement: Supplementary file 1 [file biomolecules-12-00787-s001.zip]

Archive with 1 entries (1 files):
- biomolecules-1722179-supplementary.pdf
